# Supplementary material for: Synthesis and Effect of Conformationally Locked Carbocyclic Guanine Nucleotides on Dynamin
Source: Biomolecules. 2022 Apr 16;12(4):584. doi: 10.3390/biom12040584 (PMC9031165; doi:10.3390/biom12040584)
Supplement: Supplementary file 1 [file biomolecules-12-00584-s001.zip]

Archive with 1 entries (1 files):
- biomolecules-1664002-supplementary.pdf
